# Supplementary material for: Targeting Microglia/Macrophages Notch1 Protects Neurons from Pyroptosis in Ischemic Stroke
Source: Brain Sci. 2023 Nov 29;13(12):1657. doi: 10.3390/brainsci13121657 (PMC10741505; doi:10.3390/brainsci13121657)
Supplement: Supplementary file 1 [file brainsci-13-01657-s001.zip]

Archive with 1 entries (1 files):
- brainsci-2723163-supplementary.pdf
